# Supplementary material for: Serum Lactate Dehydrogenase Levels Reflect the Lung Injury Extension in COVID‐19 Patients at Hospital Admission
Source: Immun Inflamm Dis. 2025 Mar 12;13(3):e70168. doi: 10.1002/iid3.70168 (PMC11898011; doi:10.1002/iid3.70168)
Supplement: Supplementary file 2 — Supporting information. [file IID3-13-e70168-s002.xlsx]

## Sheet: Foglio1
	Imp 1	Imp 2	Imp 3	Imp 4	Imp 5	Imp 6	Imp 7	Imp 8	Imp 9	Imp 10	Imp 11	Imp 12	Imp 13	Imp 14	Imp 15	Imp 16	Imp 17	Imp 18	Imp 19	Imp 20	Mean	Median
Age	2409.82	1686.61	5967.40	1054.3	1536.71	2650.67	103.92	3400.33	2920.36	5832.88	836.76	955.07	2206.97	4014.72	1150.02	1714.81	3899.03	2609.96	1990.59	1689.96	2431.54	2098.78
Ferritin	1142.59	5536.65	6651.88	674.09	4091.64	2319.84	114.49	5911.95	2430.4	2656.47	5949.32	2655.84	5514.85	7567.08	2785.94	5660.35	4346.9	8383.29	1129.13	1091.35	3830.70	3438.79
Hb	2124.95	1189.24	761.40	3021.03	3097.71	4736.17	2559.34	2266.00	3982.96	537.74	4207.08	2957.42	1212.43	4476.67	4564.48	4648.00	1042.36	342.32	4660.34	5078.69	2873.32	2989.23
lactates	2296.47	2546.47	968.36	883.16	1104.73	1568.23	51.96	2232.18	4321.23	953.71	100.82	-	1153.46	2763.57	745.23	3573.34	224.57	2424.98	662.61	2161.22	1617.70	1153.46
LDH	7793.85	4965.35	375.15	4842.48	-	4256.31	4440.06	6013.47	4982.86	4826.40	50.41	5151.04	8355.49	5674.69	409.84	1969.47	4487.06	2016.04	6199.49	4407.50	4274.58	4826.40
pCO2	1672.80	2297.86	975.32	977.18	1888.54	2376.8	1571.44	1416.45	1987.16	959.32	1412.12	906.22	1811.42	1835.55	895.48	1459.81	1068.81	757.30	2841.59	2806.57	1595.89	1515.63
pO2	6356.59	1242.24	4451.47	1567.78	4484.10	2203.4	1175.31	1646.37	6645.96	152.71	1562.68	4679.61	2244.98	1603.18	5030.67	1899.67	1068.81	5237.22	3340.09	3000.48	2979.67	2224.19
Table T1. Variable importance measures for each explanatory variable and imputations. In the last two columns the mean and the median VI are reported.
